# Supplementary material for: Coordination Behavior of [Cp″2Zr(µ1:1-As4)] towards Lewis Acids
Source: Molecules. 2021 May 17;26(10):2966. doi: 10.3390/molecules26102966 (PMC8156824; doi:10.3390/molecules26102966)
Supplement: Supplementary file 1 [file molecules-26-02966-s001.zip]

Archive with 1 entries (1 files):
- molecules-1209150-supplementary publiziert revised.pdf
